# Supplementary material for: Bacteria, yeasts, and fungi associated with larval food of Brazilian native stingless bees
Source: Sci Rep. 2023 Mar 29;13:5147. doi: 10.1038/s41598-023-32298-w (PMC10060228; doi:10.1038/s41598-023-32298-w)
Supplement: Supplementary file 1 — Supplementary Information 1. [file 41598_2023_32298_MOESM1_ESM.xlsx]

## Sheet: taxa
Supplementary Table 1 - List of ASVs classified of bacterial community.
Stingless Bees	ASV	Phylum	Class	Order	Family	Genus	Species
F. varia	ASV19	Firmicutes	Bacilli	Lactobacillales	Lactobacillaceae	Lactobacillus	NA
F. varia	ASV77	Firmicutes	Bacilli	Lactobacillales	Lactobacillaceae	Lactobacillus	NA
F. varia	ASV32	Firmicutes	Bacilli	Lactobacillales	Lactobacillaceae	Lactobacillus	NA
F. varia	ASV113	Proteobacteria	Alphaproteobacteria	Acetobacterales	Acetobacteraceae	Saccharibacter	NA
F. varia	ASV85	Firmicutes	Bacilli	Lactobacillales	Lactobacillaceae	Lactobacillus	NA
F. varia	ASV83	Firmicutes	Bacilli	Lactobacillales	Lactobacillaceae	Lactobacillus	NA
F. varia	ASV52	Proteobacteria	Alphaproteobacteria	Acetobacterales	Acetobacteraceae	Ameyamaea	NA
F. varia	ASV87	Firmicutes	Bacilli	Lactobacillales	Lactobacillaceae	Lactobacillus	NA
F. varia	ASV51	Proteobacteria	Alphaproteobacteria	Acetobacterales	Acetobacteraceae	Ameyamaea	NA
F. varia	ASV57	Proteobacteria	Alphaproteobacteria	Acetobacterales	Acetobacteraceae	Ameyamaea	NA
F. varia	ASV90	Firmicutes	Bacilli	Lactobacillales	Lactobacillaceae	Lactobacillus	NA
F. varia	ASV23	Firmicutes	Bacilli	Lactobacillales	Lactobacillaceae	Lactobacillus	NA
F. varia	ASV81	Firmicutes	Bacilli	Lactobacillales	Lactobacillaceae	Lactobacillus	NA
F. varia	ASV88	Firmicutes	Bacilli	Lactobacillales	Lactobacillaceae	Lactobacillus	NA
F. varia	ASV100	Firmicutes	Bacilli	Lactobacillales	Lactobacillaceae	Lactobacillus	NA
F. varia	ASV78	Firmicutes	Bacilli	Lactobacillales	Lactobacillaceae	Lactobacillus	NA
F. varia	ASV22	Firmicutes	Bacilli	Lactobacillales	Lactobacillaceae	Lactobacillus	NA
F. varia	ASV79	Firmicutes	Bacilli	Lactobacillales	Lactobacillaceae	Lactobacillus	NA
F. varia	ASV18	Firmicutes	Bacilli	Lactobacillales	Lactobacillaceae	Lactobacillus	NA
F. varia	ASV16	Firmicutes	Bacilli	Lactobacillales	Lactobacillaceae	Lactobacillus	NA
F. varia	ASV46	Proteobacteria	Alphaproteobacteria	Acetobacterales	Acetobacteraceae	NA	NA
F. varia	ASV80	Firmicutes	Bacilli	Lactobacillales	Lactobacillaceae	Lactobacillus	NA
F. varia	ASV20	Firmicutes	Bacilli	Lactobacillales	Lactobacillaceae	Lactobacillus	NA
F. varia	ASV49	Proteobacteria	Alphaproteobacteria	Acetobacterales	Acetobacteraceae	NA	NA
F. varia	ASV21	Firmicutes	Bacilli	Lactobacillales	Lactobacillaceae	Lactobacillus	NA
F. varia	ASV94	Firmicutes	Bacilli	Lactobacillales	Lactobacillaceae	Lactobacillus	NA
F. varia	ASV43	Proteobacteria	Gammaproteobacteria	Enterobacteriales	Enterobacteriaceae	Serratia	Serratia symbiotica
F. varia	ASV86	Firmicutes	Bacilli	Lactobacillales	Lactobacillaceae	Lactobacillus	NA
F. varia	ASV17	Firmicutes	Bacilli	Lactobacillales	Lactobacillaceae	Lactobacillus	NA
F. varia	ASV122	Firmicutes	Bacilli	Lactobacillales	Lactobacillaceae	Lactobacillus	NA
F. varia	ASV104	Firmicutes	Bacilli	Lactobacillales	Lactobacillaceae	Lactobacillus	NA
F. varia	ASV84	Firmicutes	Bacilli	Lactobacillales	Lactobacillaceae	Lactobacillus	NA
F. varia	ASV127	Firmicutes	Bacilli	Lactobacillales	Lactobacillaceae	Lactobacillus	NA
F. varia	ASV76	Firmicutes	Bacilli	Lactobacillales	Lactobacillaceae	Lactobacillus	NA
F. varia	ASV82	Firmicutes	Bacilli	Lactobacillales	Lactobacillaceae	Lactobacillus	NA
F. varia	ASV114	Proteobacteria	Alphaproteobacteria	Acetobacterales	Acetobacteraceae	Ameyamaea	NA
F. varia	ASV128	Proteobacteria	Alphaproteobacteria	Acetobacterales	Acetobacteraceae	Ameyamaea	NA
F. varia	ASV59	Proteobacteria	Alphaproteobacteria	Acetobacterales	Acetobacteraceae	Ameyamaea	NA
F. varia	ASV123	Proteobacteria	Alphaproteobacteria	Acetobacterales	Acetobacteraceae	Ameyamaea	NA
F. varia	ASV112	Proteobacteria	Alphaproteobacteria	Acetobacterales	Acetobacteraceae	Saccharibacter	NA
F. varia	ASV70	Proteobacteria	Alphaproteobacteria	Acetobacterales	Acetobacteraceae	Saccharibacter	NA
F. varia	ASV102	Firmicutes	Bacilli	Lactobacillales	Lactobacillaceae	Lactobacillus	NA
F. varia	ASV109	Proteobacteria	Gammaproteobacteria	Oceanospirillales	Halomonadaceae	Zymobacter	NA
F. varia	ASV71	Proteobacteria	Alphaproteobacteria	Acetobacterales	Acetobacteraceae	Bombella	Bombella intestine
F. varia	ASV119	Firmicutes	Bacilli	Lactobacillales	Lactobacillaceae	Lactobacillus	NA
F. varia	ASV115	Firmicutes	Bacilli	Lactobacillales	NA	NA	NA
F. varia	ASV48	Proteobacteria	Gammaproteobacteria	Oceanospirillales	Halomonadaceae	Zymobacter	NA
F. varia	ASV124	Proteobacteria	Gammaproteobacteria	Pseudomonadales	Moraxellaceae	Acinetobacter	NA
F. varia	ASV108	Proteobacteria	Gammaproteobacteria	Oceanospirillales	Halomonadaceae	Zymobacter	NA
F. varia	ASV75	Firmicutes	Bacilli	Bacillales	Bacillaceae	Bacillus	NA
F. varia	ASV44	Actinobacteria	Actinobacteria	Micrococcales	Micrococcaceae	Micrococcus	NA
F. varia	ASV47	Proteobacteria	Alphaproteobacteria	Acetobacterales	Acetobacteraceae	NA	NA
F. varia	ASV42	Proteobacteria	Gammaproteobacteria	Enterobacteriales	Enterobacteriaceae	Providencia	NA
F. varia	ASV118	Firmicutes	Bacilli	Lactobacillales	Enterococcaceae	Enterococcus	NA
F. varia	ASV69	Proteobacteria	Gammaproteobacteria	Xanthomonadales	Xanthomonadaceae	SN8	NA
F. varia	ASV62	Actinobacteria	Actinobacteria	Pseudonocardiales	Pseudonocardiaceae	Saccharopolyspora	NA
F. varia	ASV61	Proteobacteria	Alphaproteobacteria	Caulobacterales	Caulobacteraceae	Brevundimonas	NA
F. varia	ASV64	Firmicutes	Bacilli	Bacillales	Staphylococcaceae	Staphylococcus	NA
F. varia	ASV45	Firmicutes	Clostridia	Clostridiales	Lachnospiraceae	Tyzzerella_3	NA
F. varia	ASV129	Proteobacteria	Gammaproteobacteria	Betaproteobacteriales	Burkholderiaceae	Burkholderia-Caballeronia-Paraburkholderia	NA
F. varia	ASV67	Actinobacteria	Actinobacteria	Corynebacteriales	Corynebacteriaceae	Corynebacterium_1	Corynebacterium lipophiloflavum
F. varia	ASV105	Actinobacteria	Actinobacteria	Bifidobacteriales	Bifidobacteriaceae	Bifidobacterium	NA
F. varia	ASV72	Proteobacteria	Gammaproteobacteria	Betaproteobacteriales	Neisseriaceae	Snodgrassella	NA
F. varia; M. quadrifasciata	ASV106	Proteobacteria	Gammaproteobacteria	Enterobacteriales	Enterobacteriaceae	Escherichia/Shigella	NA
F. varia; T. angustula	ASV58	Proteobacteria	Alphaproteobacteria	Acetobacterales	Acetobacteraceae	Ameyamaea	NA
M. quadrifasciata	ASV39	Firmicutes	Bacilli	Lactobacillales	Lactobacillaceae	Lactobacillus	NA
M. quadrifasciata	ASV101	Firmicutes	Bacilli	Lactobacillales	Lactobacillaceae	Lactobacillus	NA
M. quadrifasciata	ASV96	Firmicutes	Bacilli	Lactobacillales	Lactobacillaceae	Lactobacillus	NA
M. quadrifasciata	ASV99	Firmicutes	Bacilli	Lactobacillales	Lactobacillaceae	Lactobacillus	NA
M. quadrifasciata	ASV26	Firmicutes	Bacilli	Lactobacillales	Lactobacillaceae	Lactobacillus	NA
M. quadrifasciata	ASV40	Firmicutes	Bacilli	Lactobacillales	Lactobacillaceae	Lactobacillus	NA
M. quadrifasciata	ASV55	Proteobacteria	Alphaproteobacteria	Acetobacterales	Acetobacteraceae	Ameyamaea	NA
M. quadrifasciata	ASV4	Firmicutes	Bacilli	Lactobacillales	Lactobacillaceae	Lactobacillus	NA
M. quadrifasciata	ASV5	Firmicutes	Bacilli	Lactobacillales	Lactobacillaceae	Lactobacillus	NA
M. quadrifasciata	ASV63	Proteobacteria	Gammaproteobacteria	Betaproteobacteriales	Rhodocyclaceae	Dechloromonas	NA
M. quadrifasciata	ASV111	Proteobacteria	Alphaproteobacteria	Rhizobiales	Rhizobiaceae	Allorhizobium-Neorhizobium-Pararhizobium-Rhizobium	NA
M. quadrifasciata	ASV8	Actinobacteria	Actinobacteria	Micrococcales	Micrococcaceae	Micrococcus	NA
M. quadrifasciata	ASV60	Proteobacteria	Gammaproteobacteria	Pseudomonadales	Moraxellaceae	Acinetobacter	NA
M. quadrifasciata	ASV97	Firmicutes	Bacilli	Lactobacillales	Lactobacillaceae	Lactobacillus	NA
M. quadrifasciata	ASV50	Proteobacteria	Gammaproteobacteria	Pseudomonadales	Moraxellaceae	Acinetobacter	Acientobacter junii
M. quadrifasciata	ASV125	Proteobacteria	Alphaproteobacteria	Caulobacterales	Caulobacteraceae	Brevundimonas	NA
M. quadrifasciata	ASV10	Proteobacteria	Gammaproteobacteria	Betaproteobacteriales	Burkholderiaceae	Variovorax	Variovorax paradoxes
M. quadrifasciata	ASV110	Proteobacteria	Gammaproteobacteria	Pseudomonadales	Pseudomonadaceae	Pseudomonas	NA
M. quadrifasciata	ASV103	Firmicutes	Bacilli	Lactobacillales	Lactobacillaceae	Lactobacillus	NA
M. quadrifasciata	ASV98	Firmicutes	Bacilli	Lactobacillales	Lactobacillaceae	Lactobacillus	NA
M. quadrifasciata	ASV126	Firmicutes	Bacilli	Lactobacillales	Lactobacillaceae	Lactobacillus	NA
M. quadrifasciata	ASV116	Firmicutes	Bacilli	Lactobacillales	NA	NA	NA
M. quadrifasciata	ASV68	Actinobacteria	Actinobacteria	Propionibacteriales	Nocardioidaceae	Nocardioides	NA
M. scutellaris	ASV33	Firmicutes	Bacilli	Lactobacillales	Lactobacillaceae	Lactobacillus	NA
M. scutellaris	ASV27	Firmicutes	Bacilli	Lactobacillales	Lactobacillaceae	Lactobacillus	NA
M. scutellaris	ASV89	Firmicutes	Bacilli	Lactobacillales	Lactobacillaceae	Lactobacillus	NA
M. scutellaris	ASV34	Firmicutes	Bacilli	Lactobacillales	Lactobacillaceae	Lactobacillus	NA
M. scutellaris	ASV56	Proteobacteria	Alphaproteobacteria	Acetobacterales	Acetobacteraceae	NA	NA
M. scutellaris	ASV53	Proteobacteria	Alphaproteobacteria	Acetobacterales	Acetobacteraceae	Ameyamaea	NA
M. scutellaris	ASV91	Firmicutes	Bacilli	Lactobacillales	Lactobacillaceae	Lactobacillus	NA
M. scutellaris	ASV2	Firmicutes	Bacilli	Lactobacillales	Lactobacillaceae	Lactobacillus	NA
M. scutellaris	ASV120	Firmicutes	Bacilli	Lactobacillales	Lactobacillaceae	Lactobacillus	NA
M. scutellaris	ASV6	Firmicutes	Bacilli	Lactobacillales	Lactobacillaceae	Lactobacillus	NA
M. scutellaris	ASV3	Firmicutes	Bacilli	Lactobacillales	Lactobacillaceae	Lactobacillus	NA
M. scutellaris	ASV29	Firmicutes	Bacilli	Lactobacillales	Lactobacillaceae	Lactobacillus	NA
M. scutellaris	ASV35	Firmicutes	Bacilli	Lactobacillales	Lactobacillaceae	Lactobacillus	NA
M. scutellaris	ASV28	Firmicutes	Bacilli	Lactobacillales	Lactobacillaceae	Lactobacillus	NA
M. scutellaris	ASV92	Firmicutes	Bacilli	Lactobacillales	Lactobacillaceae	Lactobacillus	NA
M. scutellaris	ASV9	Proteobacteria	Alphaproteobacteria	Acetobacterales	Acetobacteraceae	NA	NA
M. scutellaris	ASV65	Firmicutes	Bacilli	Lactobacillales	Lactobacillaceae	Lactobacillus	NA
M. scutellaris	ASV93	Firmicutes	Bacilli	Lactobacillales	Lactobacillaceae	Lactobacillus	NA
M. scutellaris	ASV24	Firmicutes	Bacilli	Lactobacillales	Lactobacillaceae	Lactobacillus	NA
M. scutellaris	ASV54	Proteobacteria	Alphaproteobacteria	Acetobacterales	Acetobacteraceae	Ameyamaea	NA
M. scutellaris	ASV11	Firmicutes	Bacilli	Lactobacillales	Streptococcaceae	Anthococcus	NA
M. scutellaris	ASV117	Firmicutes	Bacilli	Lactobacillales	Lactobacillaceae	Lactobacillus	NA
M. scutellaris	ASV66	Proteobacteria	Gammaproteobacteria	Enterobacteriales	Enterobacteriaceae	Escherichia/Shigella	NA
M. scutellaris	ASV73	Firmicutes	Bacilli	Lactobacillales	Lactobacillaceae	Lactobacillus	NA
M. scutellaris	ASV74	Firmicutes	Bacilli	Lactobacillales	Lactobacillaceae	Lactobacillus	NA
T. angustula	ASV36	Firmicutes	Bacilli	Lactobacillales	Lactobacillaceae	Lactobacillus	NA
T. angustula	ASV30	Firmicutes	Bacilli	Lactobacillales	Lactobacillaceae	Lactobacillus	NA
T. angustula	ASV41	Firmicutes	Bacilli	Lactobacillales	Lactobacillaceae	Lactobacillus	NA
T. angustula	ASV37	Firmicutes	Bacilli	Lactobacillales	Lactobacillaceae	Lactobacillus	NA
T. angustula	ASV15	Firmicutes	Bacilli	Lactobacillales	Lactobacillaceae	Lactobacillus	NA
T. angustula	ASV25	Firmicutes	Bacilli	Lactobacillales	Lactobacillaceae	Lactobacillus	NA
T. angustula	ASV95	Firmicutes	Bacilli	Lactobacillales	Lactobacillaceae	Lactobacillus	NA
T. angustula	ASV121	Firmicutes	Bacilli	Lactobacillales	Lactobacillaceae	Lactobacillus	NA
T. angustula	ASV38	Firmicutes	Bacilli	Lactobacillales	Lactobacillaceae	Lactobacillus	NA
T. angustula	ASV12	Firmicutes	Bacilli	Lactobacillales	Lactobacillaceae	Lactobacillus	NA
T. angustula	ASV31	Firmicutes	Bacilli	Lactobacillales	Lactobacillaceae	Lactobacillus	NA
T. angustula	ASV13	Firmicutes	Bacilli	Lactobacillales	Lactobacillaceae	Lactobacillus	NA
T. angustula	ASV1	Firmicutes	Bacilli	Lactobacillales	Lactobacillaceae	Lactobacillus	NA
T. angustula	ASV14	Firmicutes	Bacilli	Lactobacillales	Lactobacillaceae	Lactobacillus	NA
T. angustula	ASV7	Firmicutes	Bacilli	Lactobacillales	NA	NA	NA
T. angustula	ASV107	Proteobacteria	Gammaproteobacteria	Enterobacteriales	Enterobacteriaceae	Escherichia/Shigella	NA
