# Supplementary material for: Bacteria, yeasts, and fungi associated with larval food of Brazilian native stingless bees
Source: Sci Rep. 2023 Mar 29;13:5147. doi: 10.1038/s41598-023-32298-w (PMC10060228; doi:10.1038/s41598-023-32298-w)
Supplement: Supplementary file 2 — Supplementary Information 2. [file 41598_2023_32298_MOESM2_ESM.xlsx]

## Sheet: ASVs
Supplementary Table 2 - List of ASVs classified of fungal community.
Stingless Bees	ASV	Kingdom	Phylum	Class	Order	Family	Genus	Species
F. varia	ASV8	Fungi	NA	NA	NA	NA	NA	NA
F. varia	ASV46	Fungi	NA	NA	NA	NA	NA	NA
F. varia	ASV54	Fungi	Ascomycota	Dothideomycetes	Capnodiales	Cladosporiaceae	Cladosporium	Cladosporium exasperatum
F. varia	ASV56	Fungi	NA	NA	NA	NA	NA	NA
F. varia	ASV62	Fungi	Ascomycota	Saccharomycetes	Saccharomycetales	Trichomonascaceae	Wickerhamiella	Wickerhamiella versatilis
F. varia	ASV65	Fungi	NA	NA	NA	NA	NA	NA
F. varia	ASV66	Fungi	NA	NA	NA	NA	NA	NA
F. varia	ASV70	Fungi	Ascomycota	Eurotiomycetes	Chaetothyriales	NA	NA	NA
F. varia	ASV74	Fungi	NA	NA	NA	NA	NA	NA
F. varia	ASV80	Fungi	NA	NA	NA	NA	NA	NA
F. varia	ASV83	Fungi	Ascomycota	Saccharomycetes	Saccharomycetales	Saccharomycetales_fam_Incertae_sedis	Candida	Candida apicola
F. varia	ASV84	Fungi	Ascomycota	Eurotiomycetes	NA	NA	NA	NA
F. varia	ASV88	Fungi	NA	NA	NA	NA	NA	NA
F. varia	ASV94	Fungi	NA	NA	NA	NA	NA	NA
F. varia	ASV106	Fungi	NA	NA	NA	NA	NA	NA
F. varia	ASV107	Fungi	NA	NA	NA	NA	NA	NA
F. varia	ASV131	Fungi	Ascomycota	Saccharomycetes	Saccharomycetales	Saccharomycetales_fam_Incertae_sedis	Candida	Candida jaroonii
F. varia	ASV157	Fungi	NA	NA	NA	NA	NA	NA
F. varia	ASV166	Fungi	NA	NA	NA	NA	NA	NA
F. varia	ASV171	Fungi	NA	NA	NA	NA	NA	NA
F. varia	ASV176	Fungi	NA	NA	NA	NA	NA	NA
F. varia	ASV184	Fungi	NA	NA	NA	NA	NA	NA
F. varia	ASV190	Fungi	NA	NA	NA	NA	NA	NA
F. varia	ASV203	Fungi	NA	NA	NA	NA	NA	NA
F. varia	ASV207	Fungi	NA	NA	NA	NA	NA	NA
F. varia	ASV209	Fungi	Ascomycota	Dothideomycetes	Pleosporales	Didymellaceae	Epicoccum	Epicoccum dendrobii
F. varia	ASV217	Fungi	NA	NA	NA	NA	NA	NA
F. varia	ASV234	Fungi	NA	NA	NA	NA	NA	NA
F. varia	ASV245	Fungi	NA	NA	NA	NA	NA	NA
F. varia	ASV252	Fungi	NA	NA	NA	NA	NA	NA
F. varia	ASV257	Fungi	NA	NA	NA	NA	NA	NA
F. varia	ASV263	Fungi	NA	NA	NA	NA	NA	NA
F. varia	ASV279	Fungi	NA	NA	NA	NA	NA	NA
F. varia	ASV280	Fungi	Ascomycota	Saccharomycetes	Saccharomycetales	Saccharomycetales_fam_Incertae_sedis	Candida	Candida jaroonii
F. varia	ASV281	Fungi	NA	NA	NA	NA	NA	NA
F. varia	ASV282	Fungi	NA	NA	NA	NA	NA	NA
F. varia	ASV285	Fungi	NA	NA	NA	NA	NA	NA
F. varia	ASV286	Fungi	NA	NA	NA	NA	NA	NA
F. varia	ASV296	Fungi	NA	NA	NA	NA	NA	NA
F. varia; M. quadrifasciata	ASV12	Fungi	Ascomycota	Dothideomycetes	Capnodiales	Cladosporiaceae	Cladosporium	NA
F. varia; M. quadrifasciata	ASV47	Fungi	Ascomycota	Saccharomycetes	Saccharomycetales	Saccharomycetales_fam_Incertae_sedis	Starmerella	Starmerella etchellsii
F. varia; M. scutellaris	ASV40	Fungi	NA	NA	NA	NA	NA	NA
F. varia; T. angustula	ASV20	Fungi	Ascomycota	Saccharomycetes	Saccharomycetales	Saccharomycetaceae	Saccharomyces	Saccharomyces cerevisiae
F. varia; T. angustula	ASV26	Fungi	NA	NA	NA	NA	NA	NA
F. varia; T. angustula	ASV59	Fungi	NA	NA	NA	NA	NA	NA
F. varia; T. angustula	ASV95	Fungi	NA	NA	NA	NA	NA	NA
M. quadrifasciata	ASV6	Fungi	Ascomycota	Eurotiomycetes	Eurotiales	Aspergillaceae	Penicillium	Penicillium citrinum
M. quadrifasciata	ASV10	Fungi	Ascomycota	NA	NA	NA	NA	NA
M. quadrifasciata	ASV11	Fungi	Ascomycota	Dothideomycetes	Capnodiales	Cladosporiaceae	Cladosporium	Cladosporium delicatulum
M. quadrifasciata	ASV18	Fungi	Ascomycota	Saccharomycetes	Saccharomycetales	NA	NA	NA
M. quadrifasciata	ASV19	Fungi	Ascomycota	Saccharomycetes	Saccharomycetales	Saccharomycetales_fam_Incertae_sedis	Candida	Candida apicola
M. quadrifasciata	ASV22	Fungi	Ascomycota	Saccharomycetes	Saccharomycetales	Saccharomycetales_fam_Incertae_sedis	Candida	Candida zeylanoides
M. quadrifasciata	ASV25	Fungi	Basidiomycota	Microbotryomycetes	Sporidiobolales	Sporidiobolaceae	Rhodotorula	Rhodotorula mucilaginosa
M. quadrifasciata	ASV27	Fungi	Ascomycota	Saccharomycetes	Saccharomycetales	Debaryomycetaceae	Meyerozyma	Meyerozyma guilliermondii
M. quadrifasciata	ASV34	Fungi	Ascomycota	Dothideomycetes	Capnodiales	Cladosporiaceae	Toxicocladosporium	Toxicocladosporium irritans
M. quadrifasciata	ASV36	Fungi	NA	NA	NA	NA	NA	NA
M. quadrifasciata	ASV37	Fungi	Ascomycota	Saccharomycetes	Saccharomycetales	Saccharomycetales_fam_Incertae_sedis	Candida	Candida apicola
M. quadrifasciata	ASV38	Fungi	Ascomycota	NA	NA	NA	NA	NA
M. quadrifasciata	ASV39	Fungi	Ascomycota	Sordariomycetes	Hypocreales	Tilachlidiaceae	Tilachlidium	Tilachlidium brachiatum
M. quadrifasciata	ASV41	Fungi	Ascomycota	Saccharomycetes	Saccharomycetales	Saccharomycetales_fam_Incertae_sedis	Candida	Candida parapsilosis
M. quadrifasciata	ASV43	Fungi	Ascomycota	Saccharomycetes	Saccharomycetales	Saccharomycetales_fam_Incertae_sedis	Candida	Candida orthopsilosis
M. quadrifasciata	ASV48	Fungi	Ascomycota	Saccharomycetes	Saccharomycetales	Saccharomycetaceae	Saccharomyces	Saccharomyces cerevisiae
M. quadrifasciata	ASV49	Fungi	Ascomycota	Saccharomycetes	Saccharomycetales	Saccharomycetales_fam_Incertae_sedis	Candida	Candida parapsilosis
M. quadrifasciata	ASV52	Fungi	Ascomycota	Saccharomycetes	Saccharomycetales	Phaffomycetaceae	Starmera	Starmera stellimalicola
M. quadrifasciata	ASV55	Fungi	Ascomycota	Saccharomycetes	Saccharomycetales	NA	NA	NA
M. quadrifasciata	ASV58	Fungi	Ascomycota	Eurotiomycetes	Eurotiales	Aspergillaceae	Aspergillus	Aspergillus unguis
M. quadrifasciata	ASV60	Fungi	Ascomycota	Eurotiomycetes	Eurotiales	Aspergillaceae	Aspergillus	Aspergillus sydowii
M. quadrifasciata	ASV64	Fungi	Basidiomycota	Agaricomycetes	Russulales	Peniophoraceae	Peniophora	NA
M. quadrifasciata	ASV68	Fungi	Ascomycota	Saccharomycetes	Saccharomycetales	Saccharomycetales_fam_Incertae_sedis	Candida	Candida apicola
M. quadrifasciata	ASV69	Fungi	Ascomycota	Eurotiomycetes	Eurotiales	Aspergillaceae	Aspergillus	NA
M. quadrifasciata	ASV73	Fungi	Ascomycota	Eurotiomycetes	Eurotiales	Aspergillaceae	Penicillium	Penicillium paczoskii
M. quadrifasciata	ASV75	Fungi	Ascomycota	NA	NA	NA	NA	NA
M. quadrifasciata	ASV81	Fungi	Basidiomycota	Cystobasidiomycetes	Cystobasidiomycetes_ord_Incertae_sedis	Symmetrosporaceae	Symmetrospora	NA
M. quadrifasciata	ASV85	Fungi	Ascomycota	Eurotiomycetes	Eurotiales	Aspergillaceae	Penicillium	NA
M. quadrifasciata	ASV91	Fungi	Ascomycota	Dothideomycetes	Capnodiales	Cladosporiaceae	Cladosporium	Cladosporium delicatulum
M. quadrifasciata	ASV97	Fungi	Ascomycota	Dothideomycetes	Dothideales	NA	NA	NA
M. quadrifasciata	ASV102	Fungi	Basidiomycota	Tremellomycetes	Tremellales	Bulleribasidiaceae	Hannaella	Hannaella sinensis
M. quadrifasciata	ASV110	Fungi	Ascomycota	Saccharomycetes	Saccharomycetales	Saccharomycetales_fam_Incertae_sedis	Diutina	Diutina catenulata
M. quadrifasciata	ASV112	Fungi	Ascomycota	NA	NA	NA	NA	NA
M. quadrifasciata	ASV113	Fungi	NA	NA	NA	NA	NA	NA
M. quadrifasciata	ASV116	Fungi	Ascomycota	Dothideomycetes	Pleosporales	Pleosporaceae	Curvularia	NA
M. quadrifasciata	ASV121	Fungi	Ascomycota	Eurotiomycetes	Eurotiales	Aspergillaceae	Penicillium	Penicillium parvulum
M. quadrifasciata	ASV123	Fungi	Ascomycota	Saccharomycetes	Saccharomycetales	Trichomonascaceae	Wickerhamiella	Wickerhamiella pararugosa
M. quadrifasciata	ASV124	Fungi	NA	NA	NA	NA	NA	NA
M. quadrifasciata	ASV125	Fungi	Ascomycota	Dothideomycetes	Capnodiales	Cladosporiaceae	Toxicocladosporium	Toxicocladosporium banksiae
M. quadrifasciata	ASV128	Fungi	Ascomycota	Eurotiomycetes	Eurotiales	Aspergillaceae	Penicillium	Penicillium aurantiogriseum
M. quadrifasciata	ASV129	Fungi	Ascomycota	Eurotiomycetes	Eurotiales	Aspergillaceae	Penicillium	NA
M. quadrifasciata	ASV132	Fungi	Ascomycota	Eurotiomycetes	Eurotiales	Aspergillaceae	Aspergillus	Aspergillus penicillioides
M. quadrifasciata	ASV133	Fungi	Basidiomycota	Malasseziomycetes	Malasseziales	Malasseziaceae	Malassezia	Malassezia restricta
M. quadrifasciata	ASV135	Fungi	NA	NA	NA	NA	NA	NA
M. quadrifasciata	ASV138	Fungi	Ascomycota	Saccharomycetes	Saccharomycetales	Saccharomycetaceae	Saccharomyces	Saccharomyces cerevisiae
M. quadrifasciata	ASV147	Fungi	Basidiomycota	Agaricomycetes	Hymenochaetales	Hymenochaetaceae	Phellinus	Phellinus gilvus
M. quadrifasciata	ASV150	Fungi	Ascomycota	Sordariomycetes	Hypocreales	Hypocreales_fam_Incertae_sedis	Acremonium	Acremonium hyalinulum
M. quadrifasciata	ASV164	Fungi	Ascomycota	Eurotiomycetes	Eurotiales	Aspergillaceae	Penicillium	Penicillium bilaiae
M. quadrifasciata	ASV168	Fungi	Basidiomycota	Agaricomycetes	Polyporales	Polyporaceae	Trametes	Trametes hirsuta
M. quadrifasciata	ASV169	Fungi	Ascomycota	Sordariomycetes	NA	NA	NA	NA
M. quadrifasciata	ASV196	Fungi	Ascomycota	Eurotiomycetes	Eurotiales	Trichocomaceae	Talaromyces	Talaromyces wortmannii
M. quadrifasciata	ASV202	Fungi	Ascomycota	Sordariomycetes	Hypocreales	NA	NA	NA
M. quadrifasciata	ASV205	Fungi	Ascomycota	Saccharomycetes	Saccharomycetales	Saccharomycetaceae	Saccharomyces	Saccharomyces cerevisiae
M. quadrifasciata	ASV212	Fungi	Ascomycota	Eurotiomycetes	Eurotiales	Aspergillaceae	Aspergillus	Aspergillus sydowii
M. quadrifasciata	ASV213	Fungi	NA	NA	NA	NA	NA	NA
M. quadrifasciata	ASV215	Fungi	Basidiomycota	Agaricomycetes	Polyporales	Polyporaceae	Trametes	Trametes hirsuta
M. quadrifasciata	ASV218	Fungi	Ascomycota	Eurotiomycetes	Eurotiales	Aspergillaceae	Aspergillus	Aspergillus waynelawii
M. quadrifasciata	ASV221	Fungi	Ascomycota	Leotiomycetes	Erysiphales	Erysiphaceae	Blumeria	NA
M. quadrifasciata	ASV223	Fungi	Ascomycota	Sordariomycetes	Xylariales	Bartaliniaceae	Bartalinia	Bartalinia pondoensis
M. quadrifasciata	ASV225	Fungi	Mortierellomycota	Mortierellomycetes	Mortierellales	Mortierellaceae	Mortierella	NA
M. quadrifasciata	ASV230	Fungi	Basidiomycota	Malasseziomycetes	Malasseziales	Malasseziaceae	Malassezia	Malassezia restricta
M. quadrifasciata	ASV239	Fungi	Ascomycota	Saccharomycetes	Saccharomycetales	Saccharomycetaceae	NA	NA
M. quadrifasciata	ASV243	Fungi	NA	NA	NA	NA	NA	NA
M. quadrifasciata	ASV259	Fungi	Basidiomycota	Malasseziomycetes	Malasseziales	Malasseziaceae	Malassezia	Malassezia globosa
M. quadrifasciata	ASV270	Fungi	NA	NA	NA	NA	NA	NA
M. quadrifasciata	ASV274	Fungi	Basidiomycota	Agaricomycetes	Hymenochaetales	Hymenochaetales_fam_Incertae_sedis	Resinicium	Resinicium saccharicola
M. quadrifasciata	ASV290	Fungi	Ascomycota	Eurotiomycetes	Eurotiales	Aspergillaceae	Aspergillus	Aspergillus tubingensis
M. quadrifasciata	ASV298	Fungi	Ascomycota	Eurotiomycetes	Chaetothyriales	Chaetothyriales_fam_Incertae_sedis	Strelitziana	Strelitziana eucalypti
M. quadrifasciata; M. scutellaris	ASV2	Fungi	NA	NA	NA	NA	NA	NA
M. quadrifasciata; M. scutellaris	ASV44	Fungi	Ascomycota	Dothideomycetes	Pleosporales	Didymellaceae	Didymella	NA
M. quadrifasciata; M. scutellaris	ASV23	Fungi	Ascomycota	Saccharomycetes	Saccharomycetales	Saccharomycetaceae	Saccharomyces	Saccharomyces cerevisiae
M. quadrifasciata; M. scutellaris; T. angustula	ASV3	Fungi	Ascomycota	Dothideomycetes	Capnodiales	Cladosporiaceae	Cladosporium	Cladosporium delicatulum
M. quadrifasciata; T. angustula	ASV5	Fungi	Ascomycota	Dothideomycetes	Capnodiales	Cladosporiaceae	Cladosporium	Cladosporium halotolerans
M. quadrifasciata; T. angustula	ASV53	Fungi	Ascomycota	Dothideomycetes	Capnodiales	Mycosphaerellaceae	Cercospora	NA
M. quadrifasciata; T. angustula	ASV67	Fungi	Ascomycota	Sordariomycetes	Hypocreales	Nectriaceae	Fusarium	NA
M. quadrifasciata; T. angustula	ASV109	Fungi	Mucoromycota	Mucoromycetes	Mucorales	Mucoraceae	Mucor	Mucor circinelloides
M. quadrifasciata; T. angustula	ASV224	Fungi	NA	NA	NA	NA	NA	NA
M. quadrifasciata; T. angustula	ASV100	Fungi	Basidiomycota	Malasseziomycetes	Malasseziales	Malasseziaceae	Malassezia	Malassezia restricta
M. scutellaris	ASV16	Fungi	NA	NA	NA	NA	NA	NA
M. scutellaris	ASV21	Fungi	NA	NA	NA	NA	NA	NA
M. scutellaris	ASV31	Fungi	NA	NA	NA	NA	NA	NA
M. scutellaris	ASV76	Fungi	NA	NA	NA	NA	NA	NA
M. scutellaris	ASV77	Fungi	Ascomycota	Dothideomycetes	Pleosporales	Pleosporaceae	Bipolaris	Bipolaris shoemakeri
M. scutellaris	ASV86	Fungi	NA	NA	NA	NA	NA	NA
M. scutellaris	ASV96	Fungi	Ascomycota	Dothideomycetes	Pleosporales	Didymellaceae	Didymella	NA
M. scutellaris	ASV105	Fungi	Ascomycota	NA	NA	NA	NA	NA
M. scutellaris	ASV117	Fungi	NA	NA	NA	NA	NA	NA
M. scutellaris	ASV118	Fungi	NA	NA	NA	NA	NA	NA
M. scutellaris	ASV119	Fungi	NA	NA	NA	NA	NA	NA
M. scutellaris	ASV120	Fungi	NA	NA	NA	NA	NA	NA
M. scutellaris	ASV136	Fungi	NA	NA	NA	NA	NA	NA
M. scutellaris	ASV137	Fungi	NA	NA	NA	NA	NA	NA
M. scutellaris	ASV140	Fungi	Basidiomycota	Agaricomycetes	NA	NA	NA	NA
M. scutellaris	ASV142	Fungi	NA	NA	NA	NA	NA	NA
M. scutellaris	ASV143	Fungi	Basidiomycota	Cystobasidiomycetes	Erythrobasidiales	Erythrobasidiaceae	Bannoa	Bannoa ogasawarensis
M. scutellaris	ASV144	Fungi	NA	NA	NA	NA	NA	NA
M. scutellaris	ASV148	Fungi	NA	NA	NA	NA	NA	NA
M. scutellaris	ASV156	Fungi	Ascomycota	NA	NA	NA	NA	NA
M. scutellaris	ASV161	Fungi	Ascomycota	NA	NA	NA	NA	NA
M. scutellaris	ASV163	Fungi	Ascomycota	Eurotiomycetes	Eurotiales	Aspergillaceae	Aspergillus	Aspergillus pseudodeflectus
M. scutellaris	ASV179	Fungi	NA	NA	NA	NA	NA	NA
M. scutellaris	ASV180	Fungi	NA	NA	NA	NA	NA	NA
M. scutellaris	ASV181	Fungi	NA	NA	NA	NA	NA	NA
M. scutellaris	ASV187	Fungi	NA	NA	NA	NA	NA	NA
M. scutellaris	ASV193	Fungi	NA	NA	NA	NA	NA	NA
M. scutellaris	ASV194	Fungi	NA	NA	NA	NA	NA	NA
M. scutellaris	ASV197	Fungi	NA	NA	NA	NA	NA	NA
M. scutellaris	ASV210	Fungi	NA	NA	NA	NA	NA	NA
M. scutellaris	ASV211	Fungi	Ascomycota	Eurotiomycetes	Eurotiales	Aspergillaceae	Xeromyces	Xeromyces bisporus
M. scutellaris	ASV227	Fungi	Ascomycota	NA	NA	NA	NA	NA
M. scutellaris	ASV240	Fungi	NA	NA	NA	NA	NA	NA
M. scutellaris	ASV249	Fungi	NA	NA	NA	NA	NA	NA
M. scutellaris	ASV254	Fungi	Ascomycota	Sordariomycetes	NA	NA	NA	NA
M. scutellaris	ASV268	Fungi	Basidiomycota	Malasseziomycetes	Malasseziales	Malasseziaceae	NA	NA
M. scutellaris	ASV272	Fungi	NA	NA	NA	NA	NA	NA
M. scutellaris	ASV273	Fungi	NA	NA	NA	NA	NA	NA
M. scutellaris	ASV277	Fungi	Ascomycota	Dothideomycetes	Capnodiales	Cladosporiaceae	Toxicocladosporium	Toxicocladosporium immaculatum
M. scutellaris	ASV284	Fungi	NA	NA	NA	NA	NA	NA
M. scutellaris	ASV289	Fungi	NA	NA	NA	NA	NA	NA
M. scutellaris	ASV293	Fungi	NA	NA	NA	NA	NA	NA
M. scutellaris	ASV294	Fungi	NA	NA	NA	NA	NA	NA
M. scutellaris	ASV295	Fungi	NA	NA	NA	NA	NA	NA
M. scutellaris	ASV299	Fungi	NA	NA	NA	NA	NA	NA
M. scutellaris; T. angustula	ASV9	Fungi	Ascomycota	Leotiomycetes	Erysiphales	Erysiphaceae	Erysiphe	Erysiphe quercicola
M. scutellaris; T. angustula	ASV4	Fungi	NA	NA	NA	NA	NA	NA
M. scutellaris; T. angustula	ASV15	Fungi	NA	NA	NA	NA	NA	NA
T. angustula	ASV1	Fungi	NA	NA	NA	NA	NA	NA
T. angustula	ASV7	Fungi	NA	NA	NA	NA	NA	NA
T. angustula	ASV13	Fungi	NA	NA	NA	NA	NA	NA
T. angustula	ASV14	Fungi	NA	NA	NA	NA	NA	NA
T. angustula	ASV17	Fungi	NA	NA	NA	NA	NA	NA
T. angustula	ASV24	Fungi	NA	NA	NA	NA	NA	NA
T. angustula	ASV28	Fungi	NA	NA	NA	NA	NA	NA
T. angustula	ASV29	Fungi	NA	NA	NA	NA	NA	NA
T. angustula	ASV30	Fungi	NA	NA	NA	NA	NA	NA
T. angustula	ASV32	Fungi	NA	NA	NA	NA	NA	NA
T. angustula	ASV33	Fungi	NA	NA	NA	NA	NA	NA
T. angustula	ASV35	Fungi	Ascomycota	Saccharomycetes	Saccharomycetales	Saccharomycetaceae	Saccharomyces	Saccharomyces cerevisiae
T. angustula	ASV42	Fungi	NA	NA	NA	NA	NA	NA
T. angustula	ASV45	Fungi	NA	NA	NA	NA	NA	NA
T. angustula	ASV50	Fungi	NA	NA	NA	NA	NA	NA
T. angustula	ASV51	Fungi	NA	NA	NA	NA	NA	NA
T. angustula	ASV57	Fungi	NA	NA	NA	NA	NA	NA
T. angustula	ASV61	Fungi	Ascomycota	Eurotiomycetes	Eurotiales	Aspergillaceae	Penicillium	Penicillium citrinum
T. angustula	ASV63	Fungi	NA	NA	NA	NA	NA	NA
T. angustula	ASV71	Fungi	NA	NA	NA	NA	NA	NA
T. angustula	ASV72	Fungi	NA	NA	NA	NA	NA	NA
T. angustula	ASV78	Fungi	NA	NA	NA	NA	NA	NA
T. angustula	ASV79	Fungi	NA	NA	NA	NA	NA	NA
T. angustula	ASV82	Fungi	Ascomycota	Dothideomycetes	Capnodiales	Capnodiaceae	Antennariella	Antennariella placitae
T. angustula	ASV87	Fungi	NA	NA	NA	NA	NA	NA
T. angustula	ASV89	Fungi	NA	NA	NA	NA	NA	NA
T. angustula	ASV90	Fungi	NA	NA	NA	NA	NA	NA
T. angustula	ASV92	Fungi	NA	NA	NA	NA	NA	NA
T. angustula	ASV93	Fungi	Ascomycota	Leotiomycetes	Erysiphales	Erysiphaceae	Podosphaera	Podosphaera astericola
T. angustula	ASV98	Fungi	NA	NA	NA	NA	NA	NA
T. angustula	ASV99	Fungi	NA	NA	NA	NA	NA	NA
T. angustula	ASV101	Fungi	NA	NA	NA	NA	NA	NA
T. angustula	ASV103	Fungi	NA	NA	NA	NA	NA	NA
T. angustula	ASV104	Fungi	NA	NA	NA	NA	NA	NA
T. angustula	ASV108	Fungi	NA	NA	NA	NA	NA	NA
T. angustula	ASV111	Fungi	Ascomycota	Saccharomycetes	Saccharomycetales	Saccharomycetales_fam_Incertae_sedis	Starmerella	Starmerella meliponinorum
T. angustula	ASV114	Fungi	NA	NA	NA	NA	NA	NA
T. angustula	ASV115	Fungi	NA	NA	NA	NA	NA	NA
T. angustula	ASV122	Fungi	NA	NA	NA	NA	NA	NA
T. angustula	ASV126	Fungi	NA	NA	NA	NA	NA	NA
T. angustula	ASV127	Fungi	NA	NA	NA	NA	NA	NA
T. angustula	ASV130	Fungi	NA	NA	NA	NA	NA	NA
T. angustula	ASV134	Fungi	NA	NA	NA	NA	NA	NA
T. angustula	ASV139	Fungi	Ascomycota	Sordariomycetes	Ophiostomatales	Ophiostomataceae	Cornuvesica	Cornuvesica acuminata
T. angustula	ASV141	Fungi	Ascomycota	NA	NA	NA	NA	NA
T. angustula	ASV145	Fungi	NA	NA	NA	NA	NA	NA
T. angustula	ASV146	Fungi	Ascomycota	Eurotiomycetes	Eurotiales	Aspergillaceae	Penicillium	Penicillium citrinum
T. angustula	ASV149	Fungi	Ascomycota	Dothideomycetes	Pleosporales	Didymosphaeriaceae	Pseudopithomyces	Pseudopithomyces karoo
T. angustula	ASV151	Fungi	NA	NA	NA	NA	NA	NA
T. angustula	ASV152	Fungi	NA	NA	NA	NA	NA	NA
T. angustula	ASV153	Fungi	Ascomycota	Leotiomycetes	Helotiales	Helotiaceae	Articulospora	NA
T. angustula	ASV154	Fungi	NA	NA	NA	NA	NA	NA
T. angustula	ASV155	Fungi	NA	NA	NA	NA	NA	NA
T. angustula	ASV158	Fungi	NA	NA	NA	NA	NA	NA
T. angustula	ASV159	Fungi	NA	NA	NA	NA	NA	NA
T. angustula	ASV160	Fungi	NA	NA	NA	NA	NA	NA
T. angustula	ASV162	Fungi	NA	NA	NA	NA	NA	NA
T. angustula	ASV165	Fungi	NA	NA	NA	NA	NA	NA
T. angustula	ASV167	Fungi	NA	NA	NA	NA	NA	NA
T. angustula	ASV170	Fungi	NA	NA	NA	NA	NA	NA
T. angustula	ASV172	Fungi	NA	NA	NA	NA	NA	NA
T. angustula	ASV173	Fungi	Ascomycota	Dothideomycetes	Capnodiales	Cladosporiaceae	Cladosporium	NA
T. angustula	ASV174	Fungi	NA	NA	NA	NA	NA	NA
T. angustula	ASV175	Fungi	NA	NA	NA	NA	NA	NA
T. angustula	ASV177	Fungi	NA	NA	NA	NA	NA	NA
T. angustula	ASV178	Fungi	Ascomycota	Sordariomycetes	Trichosphaeriales	Trichosphaeriaceae	Nigrospora	Nigrospora oryzae
T. angustula	ASV182	Fungi	Ascomycota	Sordariomycetes	Hypocreales	Hypocreales_fam_Incertae_sedis	Hapsidospora	Hapsidospora irregularis
T. angustula	ASV183	Fungi	NA	NA	NA	NA	NA	NA
T. angustula	ASV185	Fungi	NA	NA	NA	NA	NA	NA
T. angustula	ASV186	Fungi	NA	NA	NA	NA	NA	NA
T. angustula	ASV188	Fungi	NA	NA	NA	NA	NA	NA
T. angustula	ASV189	Fungi	NA	NA	NA	NA	NA	NA
T. angustula	ASV192	Fungi	NA	NA	NA	NA	NA	NA
T. angustula	ASV191	Fungi	Ascomycota	Dothideomycetes	Pleosporales	Cucurbitariaceae	Pyrenochaeta	NA
T. angustula	ASV195	Fungi	Ascomycota	Sordariomycetes	Hypocreales	Clavicipitaceae	Claviceps	Claviceps chloridicola
T. angustula	ASV198	Fungi	NA	NA	NA	NA	NA	NA
T. angustula	ASV199	Fungi	NA	NA	NA	NA	NA	NA
T. angustula	ASV200	Fungi	NA	NA	NA	NA	NA	NA
T. angustula	ASV201	Fungi	NA	NA	NA	NA	NA	NA
T. angustula	ASV204	Fungi	NA	NA	NA	NA	NA	NA
T. angustula	ASV206	Fungi	NA	NA	NA	NA	NA	NA
T. angustula	ASV208	Fungi	NA	NA	NA	NA	NA	NA
T. angustula	ASV214	Fungi	NA	NA	NA	NA	NA	NA
T. angustula	ASV216	Fungi	Ascomycota	Dothideomycetes	Pleosporales	Didymellaceae	Epicoccum	Epicoccum dendrobii
T. angustula	ASV220	Fungi	NA	NA	NA	NA	NA	NA
T. angustula	ASV219	Fungi	Ascomycota	Dothideomycetes	Capnodiales	Capnodiaceae	Scorias	Scorias mangiferae
T. angustula	ASV222	Fungi	NA	NA	NA	NA	NA	NA
T. angustula	ASV226	Fungi	Ascomycota	Sordariomycetes	Hypocreales	Hypocreaceae	Trichoderma	NA
T. angustula	ASV228	Fungi	NA	NA	NA	NA	NA	NA
T. angustula	ASV229	Fungi	NA	NA	NA	NA	NA	NA
T. angustula	ASV231	Fungi	NA	NA	NA	NA	NA	NA
T. angustula	ASV232	Fungi	NA	NA	NA	NA	NA	NA
T. angustula	ASV233	Fungi	Ascomycota	Saccharomycetes	Saccharomycetales	Saccharomycetaceae	Zygosaccharomyces	Zygosaccharomyces mellis
T. angustula	ASV235	Fungi	NA	NA	NA	NA	NA	NA
T. angustula	ASV236	Fungi	NA	NA	NA	NA	NA	NA
T. angustula	ASV238	Fungi	Ascomycota	Leotiomycetes	Erysiphales	Erysiphaceae	Erysiphe	NA
T. angustula	ASV237	Fungi	NA	NA	NA	NA	NA	NA
T. angustula	ASV241	Fungi	NA	NA	NA	NA	NA	NA
T. angustula	ASV242	Fungi	Ascomycota	Leotiomycetes	Erysiphales	Erysiphaceae	Erysiphe	Erysiphe quercicola
T. angustula	ASV244	Fungi	NA	NA	NA	NA	NA	NA
T. angustula	ASV246	Fungi	NA	NA	NA	NA	NA	NA
T. angustula	ASV247	Fungi	NA	NA	NA	NA	NA	NA
T. angustula	ASV248	Fungi	NA	NA	NA	NA	NA	NA
T. angustula	ASV250	Fungi	NA	NA	NA	NA	NA	NA
T. angustula	ASV251	Fungi	NA	NA	NA	NA	NA	NA
T. angustula	ASV253	Fungi	NA	NA	NA	NA	NA	NA
T. angustula	ASV255	Fungi	NA	NA	NA	NA	NA	NA
T. angustula	ASV256	Fungi	NA	NA	NA	NA	NA	NA
T. angustula	ASV258	Fungi	NA	NA	NA	NA	NA	NA
T. angustula	ASV260	Fungi	NA	NA	NA	NA	NA	NA
T. angustula	ASV261	Fungi	NA	NA	NA	NA	NA	NA
T. angustula	ASV262	Fungi	NA	NA	NA	NA	NA	NA
T. angustula	ASV264	Fungi	NA	NA	NA	NA	NA	NA
T. angustula	ASV265	Fungi	NA	NA	NA	NA	NA	NA
T. angustula	ASV266	Fungi	NA	NA	NA	NA	NA	NA
T. angustula	ASV267	Fungi	NA	NA	NA	NA	NA	NA
T. angustula	ASV269	Fungi	NA	NA	NA	NA	NA	NA
T. angustula	ASV271	Fungi	NA	NA	NA	NA	NA	NA
T. angustula	ASV275	Fungi	NA	NA	NA	NA	NA	NA
T. angustula	ASV276	Fungi	Ascomycota	NA	NA	NA	NA	NA
T. angustula	ASV278	Fungi	NA	NA	NA	NA	NA	NA
T. angustula	ASV283	Fungi	NA	NA	NA	NA	NA	NA
T. angustula	ASV287	Fungi	NA	NA	NA	NA	NA	NA
T. angustula	ASV288	Fungi	NA	NA	NA	NA	NA	NA
T. angustula	ASV291	Fungi	Ascomycota	Eurotiomycetes	Eurotiales	Aspergillaceae	Aspergillus	Aspergillus flavus
T. angustula	ASV292	Fungi	NA	NA	NA	NA	NA	NA
T. angustula	ASV297	Fungi	NA	NA	NA	NA	NA	NA
T. angustula	ASV300	Fungi	Ascomycota	Dothideomycetes	Pleosporales	Pleosporaceae	Bipolaris	NA
